# Supplementary material for: How Climate Change Science Is Reflected in People’s Minds. A Cross-Country Study on People’s Perceptions of Climate Change
Source: Int J Environ Res Public Health. 2022 Apr 2;19(7):4280. doi: 10.3390/ijerph19074280 (PMC8998260; doi:10.3390/ijerph19074280)
Supplement: Supplementary file 1 [file ijerph-19-04280-s001.zip]

Archive with 1 entries (1 files):
- ijerph-1628015-Supplemental File S1.pdf
